# Supplementary material for: Haplotype‐Based Analysis of OCA2 Variants in Oculocutaneous Albinism
Source: Pigment Cell Melanoma Res. 2026 Mar 29;39(3):e70085. doi: 10.1111/pcmr.70085 (PMC13033472; doi:10.1111/pcmr.70085)
Supplement: Supplementary file 1 — Table S1: pcmr70085‐sup‐0001‐Tables.xlsx. [file PCMR-39-0-s002.xlsx]

## Sheet: SuppTable1_Primers
Name	Primer Sequence (5' to 3')	Size (bp)
OCA2_ex1_fwd	ATACCCCACGATCCCATCTG	356
OCA2_ex1_rev	GCGCTGCACTGACATTCTAT
OCA2_ex2_fwd	TTGTACGGACTCCCAAGGTG	635
OCA2_ex2_rev	ATGCCCTCAGAGACATACGC
OCA2_ex3_fwd	TGAGTTGGGGAGAAGAGGTC	645
OCA2_ex3_rev	AGCATCTCAGCCCTCAGTGT
OCA2_ex4_fwd	AAAGACCAGGGTTGATTCGG	614
OCA2_ex4_rev	GCCTGAAGCAAACAGATCCT
OCA2_ex5_fwd	TGGAAGTTACTCAAGGCTGC	463
OCA2_ex5_rev	TGAACAGGGAAGTGGTAAGC
OCA2_ex6_fwd	CACACAGTAGCCCCATCATC	501
OCA2_ex6_rev	GTCACGCTGAACGCAAAAGA
OCA2_ex7_fwd	TGAGGGCTGAGATGTGGGTA	437
OCA2_ex7_rev	CTGTGGCTCCCCATCAAATC
OCA2_ex8_fwd	AAATTCCCAGCTCCAACCAC	471
OCA2_ex8_rev	TCTCACATCCTGACACCCAT
OCA2_ex9_fwd	TGTTCATTGTCGGGTGGTGT	548
OCA2_ex9_rev	GAGAGAGGGACACGCTAATC
OCA2_ex10_fwd	CGCTGCTTTATCAGGGTCAT	546
OCA2_ex10_rev	CACGATGAGGAATCACACCA
OCA2_ex11_fwd	TCCACTCGGAATGTAACCAG	572
OCA2_ex11_rev	TCATCGTCAGACACGCCTTG
OCA2_ex12_fwd	CCCCAGGGTTCCAGTTAAAA	640
OCA2_ex12_rev	GGAAGTGACGGTCTTTCTGC
OCA2_ex13_fwd	ATGGCATTACGGGGACTGAG	665
OCA2_ex13_rev	GCCTATGTCTTCCACCTCCT
OCA2_ex14_fwd	GAGGCTCACTCTGGAAAGGA	521
OCA2_ex14_rev	GACCAGTCACCTAACATCCC
OCA2_ex15_fwd	TCCAGCAACCCATCAACAGA	532
OCA2_ex15_rev	GTCTCCATCTCCGGACCTC
OCA2_ex16_fwd	TCTCCTAATGCTATCCCTGC	719
OCA2_ex16_rev	GAGCCTCTGGTTTTGTGTTG
OCA2_ex17_fwd	TCCAGCCAACAAATGAAGCC	555
OCA2_ex17_rev	CCTCCGCAAAGTGTGAACCT
OCA2_ex18_fwd	CATCCTCGTGAAATCTGTCG	393
OCA2_ex18_rev	GGAAACCAAAAGGAAAGGCG
OCA2_ex19_fwd	TGTGGGGGTTGACAAGAGGA	569
OCA2_ex19_rev	GTGGCTAAGGTAAAGCTGGT
OCA2_ex20_fwd	CTGCCACTGCTGTTGGACTT	405
OCA2_ex20_rev	GGTTCCCTGCTGTGCCTTTT
OCA2_ex21_fwd	CTATGTCTGCCTTGGTCTCG	379
OCA2_ex21_rev	CTCTGCTCACTTTCGTCCTC
OCA2_ex22_fwd	ACTCTGTGTGCCTTTACCCC	610
OCA2_ex22_rev	GCATCAGAACCAGTCATCCC
OCA2_ex23_fwd	GACTTGCCCATTCTCCTTAG	496
OCA2_ex23_rev	TCCCCTACACCACAGTCTCT
OCA2_ex24_fwd	AGGTGCTAAGGCCATGTTCT	444
OCA2_ex24_rev	TTCTGGAGGGGAATCTTGAG
OCA2_WT_ex7_fwd*	GCGGTGGCTGTCATGGC	238
OCA2_WT_ex7_fwd*	GGAGGGTGCATTCATTCTTCAG
OCA2_ex7del_fwd*	TTTGCTCTAGGTTTCAGGCGAG	803
OCA2_ex7del_rev*	GGAGGGTGCATTCATTCTTCAG
TYR_ex1_fwd	TGGAGGTGGGAGTGGTAT	1072
TYR_ex1_rev	GGCACCATTTCTGTCCTTGA
TYR_ex2_fwd	CCAACATTTCTGCCTTCTCC	536
TYR_ex2_rev	GTCACAGCCTCCCAAGTAAA
TYR_ex4_fwd	CTGTTTCCAATTTAGTTTTATAC	790
TYR_ex4_rev	TACAAAATGGCCTATGTTAAGC
SLC45A2_ex4_fwd	GGCTCCGTAGTGTCCTCTAG	400
SLC45A2_ex4_rev	TCCCTTAGCTGGCTGAGTTT
TYRP1_ex7_fwd	TCTCCTTGAATATTGGATGCCTT	334
TYRP1_ex7_rev	AACATAGCTTCAGAATACCGTGA
TYRP1_ex8_fwd	GGGTAAGTGACTCAGACTCATTG	499
TYRP1_ex8_rev	GGTGGTTTTGTGATACTAATGCA
HPS3_ex1_fwd	CGCAGAGACCGAAAGCACTG	580
HPS3_ex1_rev	TTCCGGGAAGCAAGAAGTCC
LRMDA_ex1_fwd	AGTCAACATAAAGCCAGGCAC	440
LRMDA_ex1_rev	TCGCTCATCAAGTCCTACCC
*from Gao et al., 2017

## Sheet: SuppTable2_FullPhase
Individual	M/F	OCA2 Variant 1	OCA2 Variant 2		Paternal OCA2 variants	Maternal OCA2 variants	Phase	Phase method		rs12913832 -21kb upstream	c.79G>A (p.Gly27Arg) (exon 2)	c.796C>T (p.Arg266W) (exon 7)	c.913C>T p.Arg305Trp (exon 9)	c.1065G>A (p.Ala355=) (exon 10)	c.1256G>A (p.Arg419Gln) (exon 13)	c.1441G>A (p.Ala481Thr) (exon 14)	c.1844A>G (p.His615Arg) (exon 18)	c.2165T>C (p.Ile722Thr) (exon 21)		OCA2 rare haplotype, cis-phase determined (parent of origin)	OCA2 genotypes: rare phase-determined haplotype consistent, phase undetermined	OCA2 genotypes: inconsistent with rare, phase determined haplotypes		OCA2 rare haplotype, cis-phase determined with rs12913832-G	OCA2 rare haplotype, cis-phase determined without rs12913832-G		Clinical Notes	Additional observed albinsim pigmentation gene variants of note
OCA Proband					Rare Variant Phase Assessment					Additional OCA2 Genotypes										Haplotype Phase Assesments				rs12913832 and OCA2 Phase Assesments
3500	F	Exon 7 del	Exon 7 del		NA	NA	Trans	CCS paired reads		AA	CC	C/del*	TT	GG	GG	GG	AA	TT		[Exon 7 del;c.913C>T] (P/M)	-	-		-	[Exon 7 del;c.913C>T] and [Exon 7 del;c.913C>T]		Puerto Rican female first evaluated for Hermansky Pudlak Syndrome. Legal blindness, nystagmus, photophobia reported. Light skin pigmentation. Found to have normal platelet dense bodies.	-
1222	M	c.2228C>T (p.Pro743Leu)	c.1327G>A (p.Val443Ile)		NA	NA	ND	ND		AG	CC	CC	CC	GA	GG	GG	AA	TT		-	c.1065G>A; c.1327G>A	-		-	-		Canitic hair/eyelashes/eyebrows. No obvious skin hypopigmentation. Light brown irides, iris transillumination, nystagmus and foveal hypoplasia.	-
1211	F	c.1901T>A (p.Ile634Asn)	143kb/184kb CxSV		c.1901T>A (p.Ile634Asn)	143kb/184kb CxSV	Trans	Trios CxSV paper		AG	CC	CC	CT	GG	GG	GG	AA	TT		[143kb/184kb CxSV;c.913C>T] (M)	-	-		[rs12913832-G; c.1901T>A]	[143kb/184kb CxSV;c.913C>T]		Reddish blond hair, near white eyelashes and eyebrows, slate blue irides, light skin pigmentation, nystagmus, foveal hypoplasia, iris transillumination, albiniotic fundus.	MC1R c.478C>T (p.Arg160Trp); c.274G>A (p.Val92Met)
1180	F	Exon 7 del	Exon 7 del		NA	NA	Trans	CCS paired reads		AA	CC	del*/del*	TT	GG	GG	GG	AA	TT		[Exon 7 del;c.913C>T] (P/M)	-	-		-	[Exon 7 del;c.913C>T] and [Exon 7 del;c.913C>T]		No available data.	-
1148	M	c.163del (p.Ala55Leufs*47)	c.1503+5G>A		c.1503+5G>A	c.163del (p.Ala55Leufs*47)	Trans	Trios/CCS		GG	CC	CC	CC	AA	GG	GG	AA	TT		c.[1503+5G>A;1065G>A] (P) and c.[163del; 1065G>A] (M)	-	-		[rs12913832-G,c.1503+5G>A;c.1065G>A] and [rs12913832-G;c.163del;c.1065G>A ]	-		Minimal to no pigment in hair, eyelashes, eyebrows. Light skin pigmentation.	MC1R c.537_537delinsCC
1238	M	c.1327G>A (p.Val443Ile)	c.1116+5G>A		c.1327G>A (p.Val443Ile)	c.1116+5G>A	Trans	Trios/CCS		AG	CC	CC	CC	AA	GG	GG	AA	TT		c.[1065G>A;1327G>A] (P) and c.[1116+5G>A;1065G>A:1065G>A] (M)	-	-		[rs12913832=G;c.1116+5G>A;c.1065G>A]	c.[1065G>A;1327G>A]		Blond hair, blue irides, light blond eyebrows, eyelashes. Light skin pigmentation. Foveal hypoplasia, nystagmus, iris transillumination.	TYR c.1217C>T (p.Pro406Leu); MC1R c.478C>T (Arg160Trp)
1002	M	c.1503+5G>A	c.1327G>A (p.Val443Ile)		NA	NA	ND	ND		GG	CC	CC	CC	AA	GG	GG	AA	TT		-	c.1065G>A; c.1327G>A and c.1065G; c.1503+5G>A	-		-	-		Medium blond hair, light brown facial hair, light blond eyebrows and eyelashes. Light skin pigmentation, pronounced photophobia, nystagmus, iris transillumination.	MC1R c.274G>A (p.Val92Met)
1093	F	c.2310T>G (p.Tyr770Ter)	c.1465A>G (p.Asn489Asp)		NA	NA	ND	ND		AG	CC	CC	CT	GA	GG	GG	AA	TT		-	c.913C>T; c.1465A>G	-		-	-		Light blond hair with reddish quality, blue eyes, white eyelashes/eyebrows, light skin pigmentation. Nystagmus, iris transillumination, OCT found no foveal architecture.	MC1R c.478C>T (p.Arg160Trp)
1218	F	c.1025A>G (p.Tyr342Cys)	143kb/184kb CxSV		c.1025A>G (p.Tyr342Cys)	143kb/184kb CxSV	Trans	Trios CxSV paper		AG	CC	CC	CT	GG	GG	GG	AA	TT		[143kb/184kb CxSV;c.913C>T] (M)	-	-		[rs12913832-G;c.1025A>G;c.1025A>G]	[143kb/184kb CxSV;c.913C>T] and c.[1065G>A;1327G>A]		White hair, eyelashes, eyebrows. Blue irides. Light skin pigmentation. Iris transillumination, foveal hypoplasia, anamalous head position.	MC1R c.425G>A (p.Arg142His)
1232	M	c.1327G>A (p.Val443Ile)	143kb/184kb CxSV		143kb/184kb CxSV	c.1327G>A (p.Val443Ile)	Trans	Trios CxSV paper		AG	CC	CC	CT	GA	GG	GG	AA	TT		[143kb/184kb CxSV;c.913C>T] (P) and c.[1065G>A;1327G>A] (M)	-	-		[rs12913832-G;c.1065G>A;c.1327G>A]	[143kb/184kb CxSV;c.913C>T]		Minimally pigmented hair, eyelashes, eyebrows. Blue irides. Iris transillumination, foveal hypoplasia, albinotic fundus.	MC1R c.178G>T (p.Val60Leu)
1252	F	c.79G>A (p.Gly27Arg); c.1320G>C (p.Leu440Phe)	c.79G>A (p.Gly27Arg); c.1320G>C (p.Leu440Phe)		c.79G>A (p.Gly27Arg); c.1320G>C (p.Leu440Phe)	c.79G>A (p.Gly27Arg); c.1320G>C (p.Leu440Phe)	Trans	CCS paired reads		AA	TT	CC	CC	AA	GG	GG	AA	TT		c.[79G>A;1065G>A;1320G>C] (P/M)	-	-		-	c.[79G>A;1065G>A;1320G>C], c.[79G>A;1065G>A;1320G>C]		Medium blond hair, blue eyes, light skin pigmentation. Nystagmus, foveal hypoplasia, albinotic fundus periphery, iris transillumination.	TYR Cis-YQ
1261	M	Exon 7 del	Exon 7 del		NA	NA	Trans	CCS paired reads		AA	CC	del*/del*	TT	GG	GG	GG	AA	TT		[Exon 7 del;c.913C>T] (P/M)	-	-		-	[Exon 7 del;c.913C>T] and [Exon 7 del;c.913C>T]		Blond Afro-textured hair, white eyebrows and eyelashes. Some diffuse macular pigmentation in sun exposed areas. Iris transillumination, albinotic retina, foveal hypoplasia, nystagmus.	-
1122	F	c.1327G>A (p.Val443Ile)	c.1327G>A (p.Val443Ile)		NA	NA	Trans	CCS paired reads		AA	CC	CC	CC	AA	GG	GG	AA	TT		c.[1065G>A;1327G>A] (P/M)	-	-		-	c.[1065G>A;1327G>A] and c.[1065G>A;1327G>A]		Light blond hair, eyelashes, eyebrows. Blue irides. Light skin pigmentation. Iris transillumination, foveal hypoplasia, albinotic fundus periphery.	MC1R c.488G>A (p.Arg163Gln)
1078	F	c.274del (p.Ser92fs*10)	c.1327G>A (p.Val443Ile)		c.274del (p.Ser92fs*10)	c.1327G>A (p.Val443Ile)	Trans	Trios		AG	CC	CC	CC	AA	GG	GG	AA	TT		c.[1065G>A;1327G>A] (M) and c.[274del;1065G>A] (P)	-	-		[rs12913832-G;c.1065G>A;c.1327G>A]	c.[274del;1065G>A]		Medium blond hair, light blond eyebrows and eyelashes. Light skin pigmentation. Iris transillumination, foveal hypoplasia.	-
2035	F	c.1327G>A (p.Val443Ile)	g.27837375_28079574dup		ND	c.1327G>A (p.Val443Ile)	ND	M†		AA	CC	CC	CC	AA	GG	GG	AA	TT		c.[1065G>A;1327G>A] (M)	-	-		-	c.[1065G>A;1327G>A]		No available data.	LRMDA c.21delC (p.Leu7fs); MC1R c.451C>T (p.Arg151Cys)
2066	F	c.2207C>T (p.Ser736Leu)	c.2201T>G (p.Leu734Arg)		NA	NA	Trans	CCS paired reads		GG	CC	CC	CC	AA	GG	GG	AA	TT		c.[1065G>A;2207C>T] and c.[1065G>A;2201T>G]	-	-		[rs12913832-G;c.1065G>A;c.2207C>T] and [rs12913832-G;c.1065G>A;c.2201T>G]	-		No available data.	-
2091	M	c.1327G>A (p.Val443Ile)	143kb CxSV		143kb CxSV	c.1327G>A ( p.Val443Ile	Trans	Trios CxSV paper		AA	CC	CC	CT	GA	GG	GG	AA	TT		[143kb CxSV;c.913C>T] (P) and c.[1065G>A;1327G>A] (M)	-	-		-	[143kb CxSV;c.913C>T] and c.[1065G>A;1327G>A]		No available data.	MC1R c.488G>A (p.Arg163Gln)
2105	F	c.1290T>A (p.Cys430Ter)	c.1327G>A (p.Val443Ile)		c.1290T>A (p.Cys430Ter)	c.1327G>A (p.Val443Ile)	Trans	Trios/CCS paired reads		AG	CC	CC	CC	AA	GG	GG	AA	TT		c.[1065G>A;1327G>A] (M) and c.[1065G>A;1290T>A] (P)	-	-		[rs12913832-G;c.1065G>A;c.1290T>A]	c.[1065G>A;1327G>A]		No available data.	-
2112	M	c.1327G>A (p.Val443Ile)	Exon 7 del		NA	NA	ND	ND		AA	CC	C/del*	CT	GA	GG	GG	AA	TT		-	c.1065G>A; c.1327G>A and Exon 7 del; c.913C>T	-		-	-		No available data.	-
2163	F	Exon 7 del	Exon 7 del		NA	NA	Trans	CCS paired reads		AA	CC	del*/del*	TT	GG	GG	GG	AA	TT		[Exon 7 del;c.913C>T] (P/M)	-	-		-	[Exon 7 del;c.913C>T] and [Exon 7 del;c.913C>T]		No available data.	MC1R c.488G>A (p.Arg163Gln); c.488G>A (p.Arg163Gln)
2180	M	c.1327G>A (p.Val443Ile)	c.2228C>T (p.Pro743Leu)		NA	NA	ND	ND		GG	CC	CC	CC	GA	GG	GG	AA	TT		-	c.1065G>A; c.1327G>A	-		-	-		No available data.	MC1R c.178G>T (p.Val60Leu)
2189	F	c.2330G>A (p.Cys777Tyr)	c.79G>A (p.Gly27Arg); c.1320G>C (p.Leu440Phe)		c.79G>A (p.Gly27Arg); c.1320G>C (p.Leu440Phe)	c.2330G>A (p.Cys777Tyr)	Trans	Trios		AA	CT	CC	CC	GA	GA	GG	AA	TT		c.[79G>A;1065G>A;1320G>C] (P) and c.[1256G>A;2330G>A] (M)	-	-		-	c.[79G>A;1065G>A;1320G>C] and c.[1256G>A;2330G>A] =		No available data.	MC1R c.178G>T (p.Val60Leu); c.488G>A (p.Arg163Gln)
2208	F	c.2228C>T (p.Pro743Leu)	g.27965350_27973636 delinsACACAACTTCATTGATAATGGCCTCTATTTA		NA	ND	ND	ND		AA	CC	CC	CC	GG	GG	GG	AA	TT		-	-	-		-	-		No available data.	-
2280	M	c.1465A>G (p.Asn489Asp)	c.1327G>A (p.Val443Ile)		NA	NA	ND	ND		GG	CC	CC	CT	GA	GG	GG	AA	TT		-	c.1065G>A; c.1327G>A and c.913C>T; c.1465A>G	-		-	-		No available data.	MC1R c.478C>T (p.Arg160Trp)
2282	M	c.2228C>T (p.Pro743Leu)	c.1327G>A (p.Val443Ile)		c.1327G>A (p.Val443Ile)	c.2228C>T (p.Pro743Leu)	Trans	Trios/CCS paired reads		GG	CC	CC	CC	AA	GG	GG	AA	TT		c.[1065G>A;1327G>A] (P) and c.[1065G>A;2228C>T] (M)	-	-		[rs12913832-G;c.1065G>A;c.1327G>A] and [rs12913832-G;c.1065G>A;c.2228C>T]	-		No available data.	MC1R c.478C>T (p.Arg160Trp)
2379	F	c.1103C>T (p.Ala368Val)	c.1103C>T (p.Ala368Val)		NA	NA	Trans	CCS		AA	CC	CC	CC	GG	GG	GG	AA	TT		-	-	-		-	-		No available data.
2415	F	c.1327G>A (p.Val443Ile)	c.2433-22889T>A		NA	NA	NA	ND		GG	CC	CC	CC	AA	GG	GG	AA	TT		c.[1065G>A;1327G>A] and [c.1065G>A;2433-22889T>A]	-	-		[rs12913832-G;c.1065G>A;c.1327G>A] and [rs12913832-G;c.1065G>A;c.2433-22889T>A]	-		No available data.	MFSD12 c.2T>G (p.Met1Arg); MC1R c.274G>A (p.Val92Met)
2418	F	c.1465A>G (p.Asn489Asp)	c.1465A>G (p.Asn489Asp)		NA	NA	Trans	CCS		GG	CC	CC	TT	GG	GG	GG	AA	TT		c.[913C>T;1465A>G] (P/M)	-	-		[rs12913832-G;c.913C>T;c.1465A>G] and [rs12913832-G;c.913C>T;c.1465A>G]	-		White/blond hair at birth, changing to light blond hair.	MC1R c.178G>T (p.Val60Leu)
2422	F	c.493C>T (p.Arg165Ter)	g.27878517_28001141del		NA	ND	ND	ND		AA	CC	CC	CC	G/del*	G/del*	G/del*	A/del*	TT		-	-	-		-	-		No available data.	-
2425	M	c.2228C>T (p.Pro743Leu)	c.1327G>A (p.Val443Ile)		NA	ND	ND	ND		GG	CC	CC	CC	GA	GG	GG	AA	TT		-	c.1065G>A; c.1327G>A	c.1065G>A; c.2228C>T		-	-		White hair and skin noted at 6 months.	-
2435	M	c.79G>A (p.Gly27Arg); c.1320G>C (p.Leu440Phe)	c.1327G>A (p.Val443Ile)		c.1327G>A (p.Val443Ile)	c.79G>A ; c.1320G>C (p.Leu440Phe)	Trans	CCS paired reads		AA	CT	CC	CC	AA	GG	GG	AA	TT		c.[1065G>A;1327G>A] (P) and c.[79G>A;1065G>A;1320G>C] (M)	-	-		-	c.[1065G>A;1327G>A] and c.[79G>A;1065G>A;1320G>C]		Light golden yellow hair at birth and at 1 year of age, blue irides, skin does not tan.	MC1R c.274G>A (p.Val92Met)
2451	M	c.1465A>G (p.Asn489Asp)	c.1327G>A (p.Val443Ile)		NA	ND	ND	ND		AG	CC	CC	CT	GA	GG	GG	AA	TT		-	c.1065G>A; c.1327G>A and c.913C>T; c.1465A>G	-		-	-		White hair at birth changing to dark blond/light brown at 27 years old. Skin can tan, has iris pigment, reduced retinal pigment, foveal hypoplasia.	MC1R c.274G>A (p.Val92Met)
2456	F	c.1103C>T (p.Ala368Val)	Exon 7 del		NA	ND	ND	ND		AA	CC	C/del*	CT	GG	GG	GG	AA	TT		-	Exon 7 del; c.913C>T	-		-	-		Blond hair in childhood changing to medium brown hair with age.	-
2457	M	c.1327G>A (p.Val443Ile)	143kb/184kb CxSV		NA	NA	Trans	Trios CxSV paper		AA	CC	CC	CT	GA	GG	GG	AA	TT		-	143kb/184kb CxSV; c.913C>T and c.1065G>A; c.1327G>A	-		-	-		White hair at birth and at 1 year of age. Strabismus, no nystagmus.	-
2461	F	c.1465A>G (p.Asn489Asp)	c.2037G>C (p.Trp679Cys)		c.1465A>G (p.Asn489Asp)	c.2037G>C (p.Trp679Cys)	Trans	Trios		GG	CC	CC	CT	GA	GG	GG	AA	TT		c.[913C>T;1465A>G] (P) and c.[1065G>A;2037G>C] (M)	-	-		[rs12913832-G;c.913C>T;c.1465A>G] and [rs12913832-G;c.1065G>A;c2037G>C]	-		Proband has OCA with marked redness in hair.	MC1R c.451C>T (p.Arg151Cys); c.478C>T (p.Arg160Trp)
2465	M	c.1255C>T (p.Arg419Trp)	g.23757595_28198846del		ND	ND	Trans	CCS paired reads		AG	CC	CC	CC	AA	GG	GG	AA	TT		c.[1065G>A;1256G>A]	-	-		-	-		This family was published as autosomal dominant OCA and Prader Willi Syndrome.	-
2552	M	c.1103C>T (p.Ala368Val)	c.1349C>T (p.Thr450Met)		NA	NA	ND	ND		AA	CC	CC	CC	GA	GG	GG	AA	TT		-	-	-		-	-		Both parents have African ancestry with black hair and light brown skin, Proband has light brown skin, brown hair, brown irides.	-
2557	F	c.1076G>A (p.Gly359Asp)	c.1076G>A (p.Gly359Asp)		NA	NA	Trans	CCS paired reads		AA	CC	CC	CC	GG	GG	GG	AA	TT		-	-	-		-	-		At age 3.5 years of age she has blond hair, blue eyes and white skin.	-
2587	F	c.1327G>A (p.Val443Ile)	c.1327G>A (p.Val443Ile)		NA	NA	Trans	CCS paired reads		AG	CC	CC	CC	AA	GG	GG	AA	TT		c.[1065G>A;1327G>A] (P/M)	-	-		[rs12913832-G;c.1065G>A;c.1327G>A]	c.[1065G>A;1327G>A]		No hair at birth, with blond at 14 months of age. White skin, does not tan. Blue irides.	MC1R c.478C>T (p.Arg160Trp)
2593	M	c.1465A>G (p.Asn489Asp)	c.1327G>A (p.Val443Ile)		c.1465A>G (p.Asn489Asp)	c.1327G>A (p.Val443Ile)	Trans	Trios/CCS		GG	CC	CC	CT	GA	GG	GG	AA	TT		c.[1065G>A;1327G>A] (M) and c.[913C>T;1465A>G] (P)	-	-		[rs12913832-G;c.1065G>A;c.1327G>A] and [rs12913832-G;c.913C>T;c.1465A>G]	-		Hair color not noted at birth. White with reddish tint at 18 months of age. Dark blue irides. White skin and no sun exposure. Mother has red hair.	SLC45A2 c.987delA (Thr329fs*69); MC1R c.451C>T (p.Arg151Cys)
2612	M	Exon 7 del	c.1327G>A (p.Val443Ile)		Exon 7 del	c.1327G>A (p.Val443Ile)	Trans	Trios		AA	CC	C/del*	CT	GA	GG	GG	AA	TC (P)		[Exon 7 del;c.913C>T] (P) and c.[1065G>A;1327G>A] (M)	-	-		-	[Exon 7 del;c.913C>T] and c.[1065G>A;1327G>A]		Blond hair at birth and at 2 years of age. White skin with no tan and blue irides.	-
2622	F	c.1327G>A (p.Val443Ile)	Exon 7 del		c.1327G>A (p.Val443Ile)	Exon 7 del	Trans	Trios		AA	CC	C/del*	CT	GA	GG	GG	AA	TT		c.[1065G>A;1327G>A] (P) and [Exon 7 del; c.913C>T] (M)	-	-		-	[Exon 7 del;c.913C>T] and c.[1065G>A;1327G>A]		Red hair at birth. Reddish blond at 8 months of age. Photo shows dark red/brown hair. White skin with cafe-au-lait spots. Blue irides at birth; grayish brown at 8 mo. No iris transillumination. Nystagmus. Normal fovea.	-
2637	F	c.1365-1G>C	c.163dup (p.Ala55Glyfs*36)		c.1365-1G>C	c.163dup (p.Ala55Glyfs*36)	Trans	Trios		AA	CC	CC	CC	GG	GG	GG	AA	TT		-	-	-		-	-		No available data.	MC1R c.488G>A (p.Arg163Gln)
2669	F	c.928C>T (p.Gln310Ter)	c.928C>T (p.Gln310Ter)		NA	NA	Trans	CCS paired reads		AA	CC	CC	CC	AA	GG	GG	AA	TT		c.[928C>T;1065G>A] (P/M)	-	-		-	c.[928C>T;1065G>A] and c.[928C>T;1065G>A]		No available data.	MC1R c.178G>T (p.Val60Leu)
2682	M	c.79G>A (p.Gly27Arg); c.1320G>C (p.Leu440Phe)	c.1327G>A (p.Val443Ile)		NA	NA	Trans	CCS paired reads		AA	CT	CC	CC	AA	GG	GG	AA	TT		c.[1065G>A;1320G>C] and c.[1065G>A;1327G>A]	c.79G>A; c.1065G>A; c.1320G>C	-		-	c.[1065G>A;1320G>C] and c.[1065G>A;1327G>A]		Reddish hair at birth. Blond at 8 yr. Blue irides with nystagmus, possible foveal hypoplasia, and reduced retinal pigment. Light skin listed as Fitzpatrick skin type II. Mother with red hair. Photo shows blond boy with glasses. White skin.	MC1R c.178G>T (p.Val60Leu); c.478C>T (p.Arg160Trp)
2766	M	c.619_636del (p.Leu207_Leu212del)	c.1327G>A (p.Val443Ile)		c.619_636del (Leu207_Leu212del)	c.1327G>A (p.Val443Ile)	Trans	Trios		AG	CC	CC	CT	GA	GG	GG	AA	TT		c.[619_636del;913C>T] (P) and c.[1065G>A;1327G>A] (M)	-	-		[rs12913832-G;c.1065G>A;c.1327G>A]	c.[619_636del;913C>T]		No available data.	TYRP1 c.1554G>C (p.Gln518His)
2781	M	c.1327G>A (p.Val443Ile)	143kb/184kb CxSV		c.1327G>A (p.Val443Ile)	143kb/184kb CxSV	Trans	Trios CxSV paper		AA	CC	CC	CT	GA	GG	GG	AA	TT		[143kb/184kb CxSV;c.913C>T] (M) and c.[1065G>A;1327G>A] (P)	-	-		-	[143kb/184kb CxSV;c.913C>T] and c.[1065G>A;1327G>A]		Red hair at birth. Red at 1 yr of age. Blue irides with some translucency. White skin with no tan. Red hair in mother's family.	MC1R c.451C>T (p.Arg151Cys); c.451C>T (p.Arg151Cys)
2847	F	c.1465A>G (p.Asn489Asp)	c.1327G>A (p.Val443Ile)		c.1327G>A (p.Val443Ile)	c.1465A>G (p.Asn489Asp)	Trans	Trios		AG	CC	CC	CT	GA	GG	GG	AA	TT		c.[1065G>A;1327G>A] (P) and c.[913C>T;1465A>G] (M)	-	-		-	-		No available data.	MC1R c.178G>T (p.Val60Leu)
2854	M	c.1349C>T (p.Thr450Met)	Exon 7 del		NA	NA	ND	ND		AA	CC	C/del*	CT	GG	GG	GG	AA	TT		-	Exon 7 del; c.913C>T	-		-	-		Light gold hair at birth with light yellow at 3 months of age, blue irides. White skin.	LYST c.43G>A (p.Asp15Asn)
2875	M	c.2228C>T (p.Pro743Leu)	c.2020C>G (p.Leu674Val		c.2228C>T (p.Pro743Leu)	c.2020C>G (p.Leu674Val	Trans	Trios		AA	CC	CC	CC	GG	GG	GG	AA	TT		-	-	c.1065G>A; c.2228C>T		-	-		Light brown hair at birth with light brown at 6 months of age. Blue irides. Pale tan skin.	TYR c.832C>T (p.Arg278Ter)
2897	M	c.401G>A (p.Trp134Ter)	c.401G>A (p.Trp134Ter)		NA	NA	Trans	CCS paired reads		AA	CC	CC	CC	AA	GG	GG	AA	TT		c.[401G>A;1065G>A] (M/P)	-	-		-	c.[401G>A;1065G>A] and c.[401G>A;1065G>A]		No available data.	MC1R c.488G>A (p.Arg163Gln); c.359T>C (p.Ile120Thr)
2938	M	g.27878517_28001141del	g.27878517_28001141del		NA	NA	Trans	CCS paired reads		AA	CC	CC	CC	del*/del*	del*/del*	del*/del*	del*/del*	TT		-	-	-		-	-		Red/blond hair at birth and at 3 months. Some iris pigment (yellow) is present. White skin.	MC1R c.488G>A (p.Arg163Gln); c.359T>C (p.Ile120Thr)
2946	M	c.2228C>T (p.Pro743Leu)	c.1327G>A (p.Val443Ile)		c.2228C>T (p.Pro743Leu)	c.1327G>A (p.Val443Ile)	Trans	Trios/CCS		GG	CC	CC	CC	AA	GG	GG	AA	TT		c.[1065G>A;1327G>A] (M) and c.[1065G>A;2228C>T] (P)	-	-		[rs12913832-G;c.1065G>A;c.1327G>A] and [rs12913832-G;c.1065G>A;c.2228C>T]	-		Orange red hair at birth --> orange red at 4 years of age. Blue eyes. Blond fundus. No foveal reflex. "Mild ocular albinism." Pale white skin and no tan. Maternal grandmother had iris transillumiination and reduced retinal pigment.	MC1R c.451C>T (p.Arg151Cys); c.478C>T (p.Arg160Trp)
2960	F	c.1182+1G>A	g.27844884_28020885del		NA	NA	Trans	CCS paired reads		AA	CC	C/del*	C/del*	G/del*	G/del*	G/del*	A/del*	T/del*		-	-	-		-	-		Slightly yellow/gold hair at birth. Same at 6 years of age. Gray irides with tan center. Nystagmus. Skin not described. Both parents from Nigeria.	-
2976	M	c.1465A>G (p.Asn489Asp)	c.1327G>A (p.Val443Ile)		NA	NA	ND	ND		GG	CC	CC	CT	GA	GG	GG	AA	TT		-	c.1065G>A; c.1327G>A and c.913C>T; c.1465A>G	-		-	-		No available data.	-
3005	F	c.2228C>T (p.Pro743Leu)	c.1327G>A (p.Val443Ile)		c.1327G>A (p.Val443Ile)	c.2228C>T (p.Pro743Leu)	Trans	Trios		AG	CC	CC	CC	GA	GG	GG	AA	TT		c.[1065G>A;1327G>A] (P)	-	c.1065G>A; c.2228C>T		[rs12913832-G;c.2228C>T]	c.[1065G>A;1327G>A]		No available data.	-
3029	F	Exon 7 del	c.1503+5G>A		NA	NA	ND	ND		AA	CC	C/del*	CT	GG	GG	GG	AA	TT		-	Exon 7 del; c.913C>T	c.1065G>A; c.1503+5G>A		-	-		No available data.	-
3030	F	c.1503+5G>A	Exon 7 del		NA	NA	ND	ND		AA	CC	C/del*	CT	GG	GG	GG	AA	TT		-	Exon 7 del; c.913C>T	c.1065G>A; c.1503+5G>A		-	-		No available data.	-
3032	M	c.2140-2A>G	Exon 7 del		NA	NA	ND	ND		AA	CC	C/del*	CT	GG	GG	GG	AA	TT		-	Exon 7 del; c.913C>T	-		-	-		No available data.	-
3034	F	c.1327G>A (p.Val443Ile)	c.612G>A (p.Trp204Ter)		NA	c.612G>A (p.Trp204Ter)	ND	ND		GG	CC	CC	CC	AA	GG	GG	AA	TT		c.[1065G>A;1327G>A] (P) and c.[612G>A;1065G>A](M)	-	-		[rs12913832-G;c.1065G>A;c.1327G>A] and [rs12913832-G;c.612G>A;c.1065G>A]	-		White hair at birth and at 6 months with light lashes.	MC1R c.178G>T (p.Val60Leu); c.274G>A (p.Val92Met)
3059	F	g.27844884_28020885del	g.[27975445_27984368dup; 27984368_27984369insTTAACA]		ND	ND	Trans	CCS paired reads		AA	CC	C/del*	C/del*	G/del*	G/del*	G/del*	A/del*	C/del*		-	-	-		-	-		No available data.	-
3111	F	c.1327G>A (p.Val443Ile)	143kb/184kb CxSV		143kb/184kb CxSV	c.1327G>A (p.Val443Ile)	Trans	Trios CxSV paper		AA	CC	CC	CT	GA	GG	GG	AA	TT		[143kb/184kb CxSV;c.913C>T] (P) and c.[1065G>A;1327G>A] (M)	-	-		-	[143kb/184kb CxSV;c.913C>T] and c.[1065G>A;1327G>A]		Both parents with light blond hair. Older sister who is blond with 20/20 vision. Mother blue irides, blond. Father has light brown hair. Subject has 20/260 vision, slit-like transillumination of irises, blond fundus with foveal hypoplasia. Hair is slightly yellow. Photo shows child with light blond scalp, brow and lash hair (not very much hair).	MC1R c.451C>T (p.Arg151Cys); c.478C>T (p.Arg160Trp)
3112	M	c.1045_1046del (p.Ile349Argfs*24)	c.1922C>T (p.Ser641Leu)		c.1045_1046del (p.Ile349Argfs*24)	c.1922C>T (p.Ser641Leu)	Trans	Trios		AG	CC	CC	CC	GA	GG	GG	AA	TT		c.[1065G>A;1922C>T] (M)	-	-		[rs12913832-G;c.1045_1046del]	c.[1065G>A;1922C>T]		No available data.	MC1R c.451C>T (p.Arg151Cys); c.488G>A (p.Arg163Gln)
3117	F	c.228-2A>G	Exon 7 del		NA	NA	ND	ND		AG	CC	C/del*	CT	GG	GG	GG	AA	TT		-	Exon 7 del; c.913C>T	-		-	-		Gold hair at birth with blue eyes and fair skin. Dark blond hair at age 21 years of age. Light skin - not white. Hazel eyes. Tans. Father African-Am/Native Am/Caucasian. Mother Hispanic/Native Am/Pakistani/Spanish/Af-Am. Photo shows brown hair (scalp, brow, lash) and light skin.	MC1R c.488G>A (p.Arg163Gln)
3139	F	c.574-1G>A	c.2244+2T>G		c.2244+2T>G	c.574-1G>A	Trans	Trios		AA	CC	CC	CC	GG	GA	GG	AA	TT		c.[1256G>A:1256G>A;2244+2T>G] (P)	-	-		-	c.[1256G>A; 2244+2T>G]		No available data.	MC1R c.478C>T (p.Arg160Trp)
3146	F	Exon 7 del	g.27973488_28073270dup		ND	ND	Trans	CCS paired reads		AA	CC	C/del*	C*T	GG	GG	GG	AA	TT		-	Exon 7 del; c.913C>T	-		-	-		Blond hair at birth, blond red at 5 mo. Blue irides. No skin color noted. Both parents African ancestry. Distant maternal relatives with albinism. No referral person named.	-
3188	F	c.79G>A (p.Gly27Arg; c.1320G>C (p.Leu440Phe)	c.1327G>A (p.Val443Ile)		c.1327G>A (p.Val443Ile)	c.79G>A (p.Gly27Arg); c.1320G>C (p.Leu440Phe)	Trans	CCS paired reads		AA	CT	CC	CC	AA	GG	GG	AA	TT		c.[1065G>A;1327G>A] (P) and c.[79G>A;1065G>A;1320G>C] (M)	-	-		-	c.[1065G>A;1327G>A] and c.[79G>A;1065G>A;1320G>C]		No available data.	MC1R c.178G>T (p.Val60Leu); c.178G>T (p.Val60Leu)
3192	F	c.1465A>G (p.Asn489Asp)	c.1327G>A (p.Val443Ile)		c.1327G>A (p.Val443Ile)	c.1465A>G (p.Asn489Asp)	Trans	Trios		AG	CC	CC	CT	GA	GG	GG	AA	TT		c.[1065G>A;1327G>A] (P) and c.[913C>T;1465A>G] (M)	-	-		[rs12913832-G;c.913C>T;c.1465A>G] amd [rs12913832-G;c.1065G>A;c.2037G>C]	c.[1065G>A;1327G>A]		No available data.	MC1R c.488G>A (p.Arg163Gln)
3207	M	c.1327G>A (p.Val443Ile)	Exon 7 del		NA	ND	ND	ND		AA	CC	C/del*	CT	GA	GG	GG	AA	TT		-	Exon 7 del; c.913C>T and c.1065G>A;1327G>A	-		-	-		No available data.	-
3262	M	c.79G>A (p.Gly27Arg; c.1320G>C (p.Leu440Phe)	143kb/184kb CxSV		NA	NA	ND	ND		AA	CT	CC	CT	GA	GG	GG	AA	TT		-	c.79G>A; c.1065G>A; c.1320G>C and 143kb/184kb CxSV; c.913C>T	-		-	-		No available data.	-
3264	F	c.406C>T (p.Arg136Ter)	c.1255C>T (p.Arg419Trp)		NA	NA	ND	ND		AA	CC	CC	CC	GA	GG	GG	GG	TT		-	c.1065G>A; c.1255C>T	-		-	-		No available data.	MC1R c.488G>A (p.Arg163Gln); c.488G>A (p.Arg163Gln)
3273	F	c.1349C>T (p.Thr450Met)	c.1636G>A (p.Glu546Lys)		c.1349C>T (p.Thr450Met)	c.1636G>A (p.Glu546Lys)	Trans	Trios		GG	CC	CT	CC	AA	GG	GG	AA	TT		c.[796C>T;1065G>A;1349C>T] (P) and c.[1065G>A;1636G>A] (M)	-	-		[rs12913832-G;c.796C>T;c.1065G>A;c.1349C>T] and [rs12913832-G;c.1065G>A;c.1636G>A]	-		No available data.	HPS3 c.51C>T (p.Pro17=); MC1R c.478C>T (p.Arg160Trp)
3285	M	c.2228C>T (p.Pro743Leu)	c.2228C>T (p.Pro743Leu)		ND	ND	Trans	CCS paired reads		AA	CC	CC	CC	GG	GG	GG	AA	TT		-	-	-		-	-		No available data.	MC1R c.200G>A (p.Arg67Gln)
3289	M	Exon 14 del	Exon 14 del		ND	ND	Trans	CCS paired reads		AA	TT	CC	CC	GG	GG	del*/del*	AA	TT		[c.79G>A;Exon 14 del] (P/M)	-	-			[c.79G>A;Exon 14 del] and [c.79G>A;Exon 14 del]		No available data.	-
3290	F	Exon 14 del	Exon 7 del		NA	NA	ND	ND		AA	CT	C/del*	CT	GG	GG	G/del*	AA	TT		-	c.79G>A; Exon 14 del and Exon 7 del; c.913C>T	-		-	-		No available data.	-
3291	F	Exon 7 del	Exon 14 del		NA	NA	ND	ND		AA	CT	C/del*	CT	GG	GG	G/del*	AA	TT		-	c.79G>A; Exon 14 del and Exon 7 del; c.913C>T	-		-	-		No available data.	-
3293	F	Exon 7 del	Exon 7 del		NA	NA	Trans	CCS paired reads		AA	CC	del*/del*	TT	GG	GG	GG	AA	TT		[Exon 7 del;c.913C>T] (P/M)	-	-		-	[Exon 7 del;c.913C>T] and [Exon 7 del;c.913C>T]		No available data.	-
3294	F	Exon 7 del	c.2360C>T (p.Ala787Val)		NA	NA	ND	ND		AG	CC	C/del*	CT	GG	GG	GG	AA	TT		-	Exon 7 del; c.913C>T	-		-	-		No available data.	-
3295	M	Exon 7 del	Exon 7 del		NA	NA	Trans	CCS paired reads		AA	CC	del*/del*	TT	GG	GG	GG	AA	TT		[Exon 7 del;c.913C>T] (P/M)	-	-		-	[Exon 7 del;c.913C>T] and [Exon 7 del;c.913C>T]		No available data.	-
3296	M	Exon 14 del	Exon 7 del		NA	NA	ND	ND		AA	CT	C/del*	CT	GG	GG	G/del*	AA	TT		-	c.79G>A; Exon 14 del and Exon 7 del; c.913C>T	-		-	-		No available data.	-
3501	M	c.2324G>A (p.Gly775Asp)	c.1239+5G>C		NA	NA	ND	ND		AA	CC	CC	CC	GA	GA	GG	AA	TT		-	c.1239+5G>C; c.1256G>A	-		-	-		Puerto Rican male first evaluated for Hermansky Pudlak Syndrome. Legal blindness, nystagmus, photophobia reported. Light skin pigmentation. Found to have normal platelet dense bodies.	-
1220	F	c.1255C>T (p.Arg419Trp)	c.1897G>A (p.Val633Ile)		NA	c.1255C>T (p.Arg419Trp)	ND	M†		AG	CC	CC	CC	AA	GG	GG	AA	TT		-	c.1065G>A; c.1255C>T	-		-	-		Dark blond hair, eyelashes, eyebrows. Blue irides. Light skin pigmentation. Reported moderate photophobia.	-
1225	M	c.1465A>G (p.Asn489Asp)	c.1336A>G (p.Met446Val)		c.1465A>G (p.Asn489Asp)	c.1336A>G (p.Met446Val)	Trans	Trios		GG	CC	CC	CT	GA	GG	GG	AA	TT		c.[913C>T;1465A>G] (P) and c.[1065G>A; 1336A>G] (M)	-	-		[rs12913832-G;c.913C>T;c.1465A>G] and [rs12913832-G;c.1065G>A;c.1336A>G]	-		White hair, eyelashes, eyebrows. Blue irides. light skin pigmentation. No convincing iris transillumination. No clear foveal hypoplasia (no OCT done). Blond fundus.	-
2055	M	c.1327G>A (p.Val443Ile)	c.632C>T (p.Pro211Leu)		c.1327G>A (p.Val443Ile)	c.632C>T (p.Pro211Leu)	Trans	Trios		GG	CC	CC	CC	AA	GG	GG	AA	TT		c.[1065G>A;1327G>A] (P) and c.[632C>T; 1065G>A] (M)	-	-		[rs12913832-G;c.1065G>A;c.1327G>A] and [rs12913832-G;c.632C>T;c.1065G>A]	-		No available data.	MC1R c.85_86AAA; c.274G>A (p.Val92Met)
2244	F	c.1095_1103del (p.Ala366_Ala368del	c.1430T>C (p.Ile477Thr)		NA	c.1430T>C (p.Ile477Thr)	ND	ND		AA	CC	CC	CC	GG	GG	GG	AA	TT		-	-	-		-	-		No available data.	-
2546	M	c.1465A>G (p.Asn489Asp)	c.2180T>C (p.Leu727Pro)		NA	NA	ND	ND		AA	CC	CC	CT	GG	GG	GG	AA	TC		-	c.913C>T; c.1465A>G	-		-	-		Reported to have classic OCA. No other info given.	MC1R c.451C>T (p.Arg151Cys)
2556	M	c.2228C>T (p.Pro743Leu)	c.1239+5G>C		NA	NA	ND	ND		AA	CC	CC	CC	GG	GA	GG	AA	TT		-	c.1239+5G>C; c.1256G>A	c.1065G>A; c.2228C>T		-	-		Red hair at birth changing to blond-brown hair at 10 years old, white skin without tan. Irides brown.	SLC45A2 c.902TC (p.Met301Thr); AP3B1 c.1184A>G (p.Asn395Ser); AP3B1 c.1037A>G (p.Asn346Ser)
2666	F	Exon 7 del	c.632C>T (p.Pro211Leu)		NA	NA	ND	ND		AA	CC	C/del*	TT	GG	GG	GG	AA	TT		-	Exon 7 del; c.913C>T	c.632C>T; c.1065G>A		-	-		No available data.	MC1R c.32T>C (p.Leu11Pro)
2726	M	c.1951+1G>A	c.874T>C (p.Phe292Leu)		c.1951+1G>A	c.874T>C (p.Phe292Leu)	Trans	Trios		AG	CC	CC	CC	AA	GG	GG	AA	TT		c.[1951+1G>A;1065G>A] (P) and c.[874T>C;1065G>A] (M)	-	-		[rs12913832-G;c.1951+1G>A;c.1065G>A]	c.[874T>C;1065G>A]		Yellow at birth hair with blue eyes and white skin. At 7 months of age has white hair. Ocular features of albinism.	-
2784	M	Exon 7 del	c.1239+5G>C		Exon 7 del	c.1239+5G>C	Trans	Trios		AA	CC	C/del*	CT	GG	GA	GG	AA	TT		[Exon 7 del; c.913C>T] (P) and [c.1239+5G>C;1256G>A] (M)	-	-		-	[Exon 7 del; c.913C>T]and [c.1239+5G>C;1256G>A]		Yellow hair at birth, yellow at 3 months of age. Blue irides. Light skin but has some skin pigment. Photo (polaroid) shows yellow hair.	MC1R c.586T>C (p.Phe196Leu)
2837	F	c.2359G>A (p.Ala787Thr	c.819_822delinsCCTC (p.Asn273_Trp274delinsLysVal		c.819_822delinsCCTC (p.Asn273_Trp274delinsLysVal	c.2359G>A (p.Ala787Thr)	Trans	Trios		AA	CC	CC	TT	GG	GG	GG	AA	TT		c.[819_822delinsCCTC;913C>T] (P) and c.[913C>T;2359G>A] (M)	-	-		-	c.[819_822delinsCCTC;913C>T] and c.[913C>T;2359G>A]		No available data.	-
2856	M	c.414C>A (p.Tyr138Ter)	c.1936A>G (p.Ile646Val		c.414C>A (p.Tyr138Ter)	c.1936A>G (p.Ile646Val	Trans	Trios		GG	CC	CC	CC	AA	GG	GG	AA	TT		c.[414C>A;1065G>A] (P) and c.[1065G>A;1936A>G] (M)	-	-		[rs12913832-G;c.414C>A;c.1065G>A] and [rs12913832-G;c.1065G>A;c.1936A>G]	-		White hair at birth, blond at 4 yr. Blue eyes. White skin and tans slightly at 4 years of age. Mother has white forelock. Father has iris transillumination in one eye.	-
2912	M	c.1465A>G (p.Asn489Asp)	c.700G>A (p.Gly234Arg		c.700G>A (p.Gly234Arg	c.1465A>G (p.Asn489Asp)	Trans	Trios		AG	CC	CC	CT	GA	GG	GG	AA	TT		c.[700G>A;1065G>A] (P) and c.[913C>T; c.1465A>G] (M)	-	-		[rs12913832-G;c.913C>T;c.1465A>G]	c.[700G>A;1065G>A]		No available data.	MC1R c.488G>A (p.Arg163Gln)
2981	F	c.2370_2375delinsCGT (p.Val792del)	c.79G>A (p.Gly27Arg); c.1320G>C (p.Leu440Phe)		NA	c.79G>A (p.Gly27Arg); c.1320G>C (p.Leu440Phe)	Trans	M†		AA	CT	CC	CC	AA	GG	GG	AA	TT		c.[79G>A;1065G>A;1320G>C] (M)	-	-		-	c.[79G>A;1065G>A;1320G>C] and c.[1065G>A;2370_2375delinsCGT]		No available data.	MC1R c.133T>C (p.Phe45Leu)
3064	F	c.1555delG (p.Val519Phefs*29)	c.632C>T (p.Pro211Leu)		c.1555delG (p.Val519Phefs*29	c.632C>T (p.Pro211Leu	Trans	Trios		AA	CC	CC	CC	GG	GG	GG	AA	TT		-	-	c.632C>T; c.1065G>A		-	-		Golden yellow hair at birth, blond at 6 months of age. Mexican/Hispanic parents.	TYR c.140G>A (p.Gly47Asp); MC1R c.178G>T (p.Val60Leu)
3258	M	c.2201T>G (p.Leu734Arg)	c.631C>G (p.Pro211Ala)		NA	NA	ND	ND		AG	CC	CC	CC	AA	GG	GG	AA	TT		-	c.631C>G; c.1065G>A and c.1065G>A; c.2201T>G	-		-	-		No available data.	-
3288	F	Exon 14 del	c.2170G>C (p.Ala724Pro)		NA	NA	ND	ND		AA	CT	CC	CC	GG	GG	G/del*	AA	TT		-	c.79G>A; Exon 14 del	-		-	-		No available data.	-
3292	F	Exon 14 del	c.2170G>C (p.Ala724Pro)		NA	NA	ND	ND		AA	CT	CC	CC	GG	GG	G/del*	AA	TT		-	c.79G>A; Exon 14 del	-		-	-		No available data.	-
3502	M	c.1239+5G>C	c.1239+5G>C		NA	NA	Trans	CCS paired reads		AA	CC	CC	CC	GG	AA	GG	AA	TT		c.[1239+5G>C;1256G>A] (P/M)	-	-		-	c.[1239+5G>C;1256G>A]		Puerto Rican male first evaluated for Hermansky Pudlak Syndrome. Legal blindness, nystagmus, photophobia reported. Light skin pigmentation. Found to have normal platelet dense bodies.	-
1209	M	c.2245-3_-2del	c.1211C>T (p.Thr404Met)		NA	c.2245-3_-2del	ND	M†		AG	CC	CC	CC	GA	GG	GG	AA	TT		c.[1065G>A;c.2245-3_-2del] (M)	-	-		-	-		Minimally pigmented scalp hair, eyebrows and eyelashes. Light blue irides. Light skin pigmentation. Iris transillumination, foveal hypoplasia, nystagmus.	-
1064	M	c.819_822delinsCCTC (p.Asn273_Trp274delinsLysVal)	c.2195C>T (p.Ser732Leu)		c.819_822delinsCCTC (p.Asn273_Trp274delinsLysVal)	c.2195C>T (p.Ser732Leu)	Trans	Trios		AA	CC	CC	CT	GG	GG	GG	AA	TT		c.[819_822delinsCCTC;913C>T] (P)	-	-		-	c.[819_822delinsCCTC;913C>T]		Minimally pigmented scalp hair, eyebrows and eyelashes. Brown irides. Light skin pigmentation, much lighter than parents. Nystagmus, transillumination.	-
1275	F	c.1239+5G>C	c.1239+5G>C		NA	NA	Trans	CCS paired reads		AA	CC	CC	CC	GG	AA	GG	AA	TT		c.[1239+5G>C;1256G>A] (P/M)	-	-		-	c.[1239+5G>C;1256G>A] and c.[1239+5G>C;1256G>A]		Dyed hair, light skin pigmentation, some pigmented skin lesions in sun exposed areas. Brown irides. Iris transillumination, foveal hypoplasia, OCT shows no foveal depression.	-
2431	F	c.727C>T (p.Arg243Cys)	c.757G>A (p.Glu253Lys)		c.757G>A (p.Glu253Lys)	c.727C>T (p.Arg243Cys)	Trans	CCS paired reads		AA	CC	CC	CC	GA	GG	GG	AG	TT		c.[757G>A;1844A>G] (P) and c.[727C>T;1065G>A] (M)	-	-		-	c.[757G>A;1844A>G] and c.[727C>T;1065G>A]		Hmong ancestry. Light brown hair at birth and 8 years of age. Skin is light brown and tans. Has nystagmus, foveal hypoplasia, but moderate diffuse retinal pigment. Acuity 20/20.	TYRP1 c.1262-1_1264dup; c.1262-1_1264dup
2720	F	c.819_822delinsCCTC (p.Asn273_Trp274delinsLysVal)	c.874T>C (p.Phe292Leu)		c.819_822delinsCCTC (p.Asn273_Trp274delinsLysVal)	c.874T>C (p.Phe292Leu)	Trans	Trios		AA	CC	CC	CT	GA	GG	GG	AA	TT		c.[819_822delinsCCTC;c.913C>T] (P) and c.[874T>C;1065G>A] (M)	-	-		-	c.[819_822delinsCCTC;c.913C>T] and c.[874T>C;1065G>A]		Eye exam at 2 mo shows "partial albinism with no choroidal pigment, no iris transillumination, some macular hypoplasia." Has hyperpigmented spot on buttock. Skin "hypomelanosis." Light blond hair at birth, light blond at 7 months of age. Hair getting darker. Nystagmus, foveal hypoplasia, strabismus. Photo shows yellow hair and white skin.	-
2795	F	c.819_822delinsCCTC (p.Asn273_Trp274delinsLysVal)	c.819_822delinsCCTC (p.Asn273_Trp274delinsLysVal)		NA	NA	Trans	CCS paired reads		AA	CC	CC	TT	GG	GG	GG	AA	TT		c.[819_822delinsCCTC;913C>T] (P/M)	-	-		-	c.[819_822delinsCCTC;913C>T] and c.[819_822delinsCCTC;913C>T]		White blond hair at birth and at 1 month. Blue gray irides. White skin. Photo shows yellow hair (polaroid).	-
2820	F	c.874T>C (p.Phe292Leu)	c.874T>C (p.Phe292Leu)		ND	ND	Trans	CCS paired reads		AA	CC	CC	CC	AA	GG	GG	AA	TT		c.[874T>C;1065G>A] (P/M)	-	-		-	c.[874T>C;1065G>A] and c.[874T>C;1065G>A]		Blond hair at birth, changing to strawberry blond at 9 months, blue irides with gold central rim. White skin with no tan.	HPS6 c.1951C>T (p.Arg651Trp); LYST c.6079G>C (p.Val2027Leu)
M = male
F = female
Exon 7 del: NC_000015.10: g.28017719_28020678delinsTTT
Exon 14 del: NC_000015.10: g.27979571_27984604del
143kb/184kb CxSV = NC_000015.10:g.[25834403-25836784delins [CCTGGTTGTAGGTCTAACCTGGTTAGAATCT; 25640598_25783343inv;C]; [25617295_25801161del]
184kb inverted dup CxSV = NC_000015.10:g.[25834403-25836784delins[CCTGGTTGTAGGTCTAACCTGGTTAGAATCT;25640598_25783343inv; C]
del* = deletion allele spans SNV location
M† = Only maternal determined
ND = not determined
NA = DNA was not available

## Sheet: SuppTable3_Structural_Variant
Variant	GRCh38.p11	OCA2 cohort: Total alleles observed	Literature Reports
2.7kb, Exon 7 deletion	NC_000015.10:g.28017719_28020678delinsTTT	29	1-11, 13-23
CxSV 143kb inverted duplication / 184kb deletion	NC_000015.10:g.[25834403-25836784delins [CCTGGTTGTAGGTCTAACCTGGTTAGAATCT; 25640598_25783343inv;C]; [25617295_25801161del]	7	10, 12, 16
CxSV 143kb inverted duplication	NC_000015.10:g.[25834403-25836784delins[CCTGGTTGTAGGTCTAACCTGGTTAGAATCT;25640598_25783343inv; C]	1	12
5kb, Exon 14 deletion	NC_000015.10:g.27979571_27984604del	7	10, 16
242.7kb duplication	NC_000015.10:g.27837375_28079574dup	1	-
8.2kb deletion	NC_000015.10:g.27965350_27973636delinsACACAACTTCATTGATAATGGCCTCTATTTA	1	-
8.9kb duplication	NC_000015.10:g.[27975445_27984368dup; 27984368_27984369insTTAACA]	1	-
122.6kb deletion	NC_000015.10:g.27878517_28001141del	3	24
99.8kb duplication	NC_000015.10:g.27973488_28073270dup	1	-
176.8kb deletion	NC_000015.10:g.27844884_28020885del	2	-
4.4Mb deletion	NC_000015.10:g.(23975851_24027348)_(28442183_28445507)del	1	-
References
1. Aquaron, R., Berge-Lefranc, J. L., Badens, C., Roche, J., Fite, A., Sainte-Marie, D., Piquion, N., & Cartault, F. (2005). [Oculocutaneous albinism in French overseas territories (Reunion, French Guyana, Martinique) and Mayotte. Study of 21 cases in 16 families]. Med Trop (Mars), 65(6), 584-591. https://www.ncbi.nlm.nih.gov/pubmed/16555521 (L'albinisme oculocutane dans les departements francais…
2. Aquaron, R., Lasseaux, E., Kelekele, J., Bonello-Palot, N., Badens, C., Arveiler, B., & Tshilolo, L. (2022). Co-occurrence of oculocutaneous albinism type 2 and mild sickle cell disease explained by HbS/betathal genotype in an individual from the Democratic Republic of Congo. Eur J Med Genet, 65(10), 104594. https://doi.org/10.1016/j.ejmg.2022.104594
3. Aquaron, R., Soufir, N., Berge-Lefranc, J. L., Badens, C., Austerlitz, F., & Grandchamp, B. (2007). Oculocutaneous albinism type 2 (OCA2) with homozygous 2.7-kb deletion of the P gene and sickle cell disease in a Cameroonian family. Identification of a common TAG haplotype in the mutated P gene. J Hum Genet, 52(9), 771-780. https://doi.org/10.1007/s10038-007-0181-y
4. Durham-Pierre, D., Gardner, J. M., Nakatsu, Y., King, R. A., Francke, U., Ching, A., Aquaron, R., del Marmol, V., & Brilliant, M. H. (1994). African origin of an intragenic deletion of the human P gene in tyrosinase positive oculocutaneous albinism. Nat Genet, 7(2), 176-179. https://doi.org/10.1038/ng0694-176
5. Gao, J., D'Souza, L., Wetherby, K., Antolik, C., Reeves, M., Adams, D. R., Tumminia, S., & Wang, X. (2017). Retrospective analysis in oculocutaneous albinism patients for the 2.7 kb deletion in the OCA2 gene revealed a co-segregation of the controversial variant, p.R305W. Cell Biosci, 7, 22. https://doi.org/10.1186/s13578-017-0149-3
6. Garrison, N. A., Yi, Z., Cohen-Barak, O., Huizing, M., Hartnell, L. M., Gahl, W. A., & Brilliant, M. H. (2004). P gene mutations in patients with oculocutaneous albinism and findings suggestive of Hermansky-Pudlak syndrome. J Med Genet, 41(6), e86. https://doi.org/10.1136/jmg.2003.014902
7. Kerr, R., Stevens, G., Manga, P., Salm, S., John, P., Haw, T., & Ramsay, M. (2000). Identification of P gene mutations in individuals with oculocutaneous albinism in sub-Saharan Africa. Hum Mutat, 15(2), 166-172. https://doi.org/10.1002/(SICI)1098-1004(200002)15:2<166::AID-HUMU5>3.0.CO;2-Z
8. King, R. A., Willaert, R. K., Schmidt, R. M., Pietsch, J., Savage, S., Brott, M. J., Fryer, J. P., Summers, C. G., & Oetting, W. S. (2003). MC1R mutations modify the classic phenotype of oculocutaneous albinism type 2 (OCA2). Am J Hum Genet, 73(3), 638-645. https://doi.org/10.1086/377569
9. Laetitia, M. M., Veronique, K., Mamy, N. Z., Cathy, S. M., Aime, L., Race, V., Prosper, L. T., & Devriendt, K. (2022). Molecular genetic characterization of Congolese patients with oculocutaneous albinism. Eur J Med Genet, 65(11), 104611. https://doi.org/10.1016/j.ejmg.2022.104611
10. Lasseaux, E., Plaisant, C., Michaud, V., Pennamen, P., Trimouille, A., Gaston, L., Monferme, S., Lacombe, D., Rooryck, C., Morice-Picard, F., & Arveiler, B. (2018). Molecular characterization of a series of 990 index patients with albinism. Pigment Cell Melanoma Res, 31(4), 466-474. https://doi.org/10.1111/pcmr.12688
11. Lee, S. T., Nicholls, R. D., Schnur, R. E., Guida, L. C., Lu-Kuo, J., Spinner, N. B., Zackai, E. H., & Spritz, R. A. (1994). Diverse mutations of the P gene among African-Americans with type II (tyrosinase-positive) oculocutaneous albinism (OCA2). Hum Mol Genet, 3(11), 2047-2051. https://www.ncbi.nlm.nih.gov/pubmed/7874125
12. Loftus, S. K., Lundh, L., Watkins-Chow, D. E., Baxter, L. L., Pairo-Castineira, E., Nisc Comparative Sequencing, P., Jackson, I. J., Oetting, W. S., Pavan, W. J., & Adams, D. R. (2021). A custom capture sequence approach for oculocutaneous albinism identifies structural variant alleles at the OCA2 locus. Hum Mutat, 42(10), 1239-1253. https://doi.org/10.1002/humu.24257
13. Lund, P. M., Puri, N., Durham-Pierre, D., King, R. A., & Brilliant, M. H. (1997). Oculocutaneous albinism in an isolated Tonga community in Zimbabwe. J Med Genet, 34(9), 733-735. https://doi.org/10.1136/jmg.34.9.733
14. Marti, A., Lasseaux, E., Ezzedine, K., Leaute-Labreze, C., Boralevi, F., Paya, C., Coste, V., Deroissart, V., Arveiler, B., Taieb, A., & Morice-Picard, F. (2018). Lessons of a day hospital: Comprehensive assessment of patients with albinism in a European setting. Pigment Cell Melanoma Res, 31(2), 318-329. https://doi.org/10.1111/pcmr.12651
15. Mauri, L., Manfredini, E., Del Longo, A., Veniani, E., Scarcello, M., Terrana, R., Radaelli, A. E., Calo, D., Mingoia, G., Rossetti, A., Marsico, G., Mazza, M., Gesu, G. P., Cristina Patrosso, M., Penco, S., Piozzi, E., & Primignani, P. (2017). Clinical evaluation and molecular screening of a large consecutive series of albino patients. J Hum Genet, 62(2), 277-290. https://doi.org/10.1038/jhg…
16. Morice-Picard, F., Lasseaux, E., Cailley, D., Gros, A., Toutain, J., Plaisant, C., Simon, D., Francois, S., Gilbert-Dussardier, B., Kaplan, J., Rooryck, C., Lacombe, D., & Arveiler, B. (2014). High-resolution array-CGH in patients with oculocutaneous albinism identifies new deletions of the TYR, OCA2, and SLC45A2 genes and a complex rearrangement of the OCA2 gene. Pigment Cell Melanoma Res, 2…
17. Passmore, L. A., Kaesmann-Kellner, B., & Weber, B. H. (1999). Novel and recurrent mutations in the tyrosinase gene and the P gene in the German albino population. Hum Genet, 105(3), 200-210. https://doi.org/10.1007/s004390051090
18. Puri, N., Durbam-Pierre, D., Aquaron, R., Lund, P. M., King, R. A., & Brilliant, M. H. (1997). Type 2 oculocutaneous albinism (OCA2) in Zimbabwe and Cameroon: distribution of the 2.7-kb deletion allele of the P gene. Hum Genet, 100(5-6), 651-656. https://doi.org/10.1007/s004390050568
19. Rooryck, C., Morice-Picard, F., Elcioglu, N. H., Lacombe, D., Taieb, A., & Arveiler, B. (2008). Molecular diagnosis of oculocutaneous albinism: new mutations in the OCA1-4 genes and practical aspects. Pigment Cell Melanoma Res, 21(5), 583-587. https://doi.org/10.1111/j.1755-148X.2008.00496.x
20. Santiago Borrero, P. J., Rodriguez-Perez, Y., Renta, J. Y., Izquierdo, N. J., Del Fierro, L., Munoz, D., Molina, N. L., Ramirez, S., Pagan-Mercado, G., Ortiz, I., Rivera-Caragol, E., Spritz, R. A., & Cadilla, C. L. (2006). Genetic testing for oculocutaneous albinism type 1 and 2 and Hermansky-Pudlak syndrome type 1 and 3 mutations in Puerto Rico. J Invest Dermatol, 126(1), 85-90. https://doi.…
21. Spritz, R. A., Fukai, K., Holmes, S. A., & Luande, J. (1995). Frequent intragenic deletion of the P gene in Tanzanian patients with type II oculocutaneous albinism (OCA2). Am J Hum Genet, 56(6), 1320-1323. https://www.ncbi.nlm.nih.gov/pubmed/7762554
22. Stevens, G., Ramsay, M., & Jenkins, T. (1997). Oculocutaneous albinism (OCA2) in sub-Saharan Africa: distribution of the common 2.7-kb P gene deletion mutation. Hum Genet, 99(4), 523-527. https://doi.org/10.1007/s004390050400
23. Summers, C. G., Connett, J. E., Holleschau, A. M., Anderson, J. L., De Becker, I., McKay, B. S., & Brilliant, M. H. (2014). Does levodopa improve vision in albinism? Results of a randomized, controlled clinical trial. Clin Exp Ophthalmol, 42(8), 713-721. https://doi.org/10.1111/ceo.12325
24. Yi, Z., Garrison, N., Cohen-Barak, O., Karafet, T. M., King, R. A., Erickson, R. P., Hammer, M. F., & Brilliant, M. H. (2003). A 122.5-kilobase deletion of the P gene underlies the high prevalence of oculocutaneous albinism type 2 in the Navajo population. Am J Hum Genet, 72(1), 62-72. https://doi.org/10.1086/345380

## Sheet: SuppTable4_ACMG_Variant_List
Variant (NM_000275.3)
cDNA	Protein	Criteria	Call	AlphaMissense Score	AlphaMissense Call	OCA2 cohort: Total alleles observed	Previous Literature Reports
c.79G>A	p.Gly27Arg (†)	PM2, BP4	Uncertain Significance	0.1037	Likely Benign	15	2, 7, 10, 23, 30
c.163del	p.Ala55Leufs*47	PVS1, PM2, PP5	Pathogenic	-	-	1	16, 25, 31
c.163dup	p.Ala55Glyfs*36	PVS1, PM2	Likely Pathogenic	-	-	1	-
c.228-2A>G		PVS1, PM2	Likely Pathogenic	-	-	1	-
c.274del	p.Ser92fs*10	PVS1, PM2	Likely Pathogenic	-	-	1	-
c.401G>A	p.Trp134Ter	PVS1, PM2	Likely Pathogenic	-	-	2	-
c.406C>T	p.Arg136Ter	PVS1, PM2	Likely Pathogenic	-	-	1	34-37, 40
c.414C>A	p.Tyr138Ter	PVS1, PM2	Likely Pathogenic	-	-	1	-
c.493C>T	p.Arg165Ter	PVS1, PM2, PP5	Pathogenic	-	-	1	16, 18, 19, 31, 35, 37, 38
c.574-1G>A		PVS1, PM2	Likely Pathogenic	-	-	1	19
c.612G>A	p.Trp204Ter	PVS1, PM2	Likely Pathogenic	-	-	1	23
c.619_636del	p.Leu207_Leu212del	PM2, PM3, PM4, PP3, PP5	Likely Pathogenic	-	-	1	11
c.631C>G	p.Pro211Ala	PM2, PM3, PP5	Uncertain Significance	0.1017	Likely Benign	1	16,19
c.632C>T	p.Pro211Leu	PM2, PM3, PP5	Uncertain Significance	0.1822	Likely Benign	3	6, 8, 16, 18, 19, 32, 33, 35, 40
c.700G>A	p.Gly234Arg	PM2, PM3, PP3	Uncertain Significance	0.8765	Likely Pathogenic	1	-
c.727C>T	p.Arg243Cys	PM2, PM3, BP4, PP5	Uncertain Significance	0.1045	Likely Benign	1	24, 34, 35, 39
c.757G>A	p.Glu253Lys	PM2, BP4	Uncertain Significance	0.1976	Likely Benign	1	-
c.819_822delinsGGTC	p.Asn273_Trp274delinsLysVal	PM1, PM2, PP5	Uncertain Significance	-	-	5	1, 7, 14, 16-19, 27
c.874T>C	p.Phe292Leu	PM2, PM3	Uncertain Significance	0.8937	Likely Pathogenic	4	-
c.928C>T	p.Gln310Ter	PVS1, PM2	Likely Pathogenic	-	-	2	24
c.1025A>G	p.Tyr342Cys	PM1, PM2, PM3, PP3, PP5	Likely Pathogenic	0.5704	Likely Pathogenic	1	8, 16, 19
c.1045_1046del	p.Ile349Argfs*24	PVS1, PM2	Likely Pathogenic	-	-	1	23
c.1076G>A	p.Gly359Asp	PM1, PM2, PP3, PP5	Likely Pathogenic	0.9811	Likely Pathogenic	2	16, 19, 29
c.1095_1103del	p.Ala366_Ala368del	PM1, PM2, PM4, PP3	Likely Pathogenic	-	-	1	16
c.1103C>T	p.Ala368Val	PM1, PM2, PP3, PP5	Likely Pathogenic	0.5242	Ambiguous	4	6, 11, 22, 36
c.1116+5G>A		PM2, PM3, PP1, PP3	Likely Pathogenic	-	-	1	-
c.1182+1G>A		PVS1, PM2, PM3, PP5	Pathogenic	-	-	1	11, 16, 18, 19, 35, 37, 38, 40
c.1211C>T	p.Thr404Met	PM2, PP3, PP5	Uncertain Significance	0.6983	Likely Pathogenic	1	8, 15, 16, 19, 26, 28, 29, 35
c.1239+5G>C		PM2, PM3, PP3	Uncertain Significance	-	-	7	-
c.1255C>T	p.Arg419Trp	PM2, PM3, PP3, PP5	Likely Pathogenic	0.2115	Likely Benign	3	16, 28, 30, 35, 37, 40
c.1290T>A	p.Cys430Ter	PVS1, PM2, PM3	Pathogenic	-	-	1	34
c.1320G>C	p.Leu440Phe	PM1, PM2, PM3, PP3, PP5	Likely Pathogenic	0.7872	Likely Pathogenic	8	10, 11, 16
c.1327G>A	p.Val443Ile	PS3, PM3, PP3, PP5	Likely Pathogenic	0.4877	Ambiguous	37	4, 6-12, 14, 16-19, 21, 23, 25, 27, 31, 33, 35, 36, 38
c.1336A>G	p.Met446Val	PM2, PM3, BP4	Uncertain Significance	0.0931	Likely Benign	1	10, 30
c.1349C>T	p.Thr450Met	PS3, PM2, PM3, PP3, PP5	Pathogenic	0.5542	Ambiguous	3	16, 18, 24, 27, 33, 37, 40
c.1365-1G>C		PVS1, PM2	Likely Pathogenic	-	-	1	-
c.1430T>C	p.Ile477Thr	PM2, PP3	Uncertain Significance	0.2593	Likely Benign	1	-
c.1465A>G	p.Asn489Asp	PM2, PM3, PP3, PP5	Likely Pathogenic	0.9198	Likely Pathogenic	13	6, 8, 10, 11, 14, 16, 19, 21, 30
c.1503+5G>A		PM2, PM3, PP3, PP5	Likely Pathogenic	-	-	4	4, 11, 16, 19, 26, 40
c.1555delG	p.Val519Phefs*29	PVS1, PM1, PM2	Pathogenic	-	-	1	23
c.1636G>A	p.Glu546Lys	PM2, PM3, PP3, PP1	Likely Pathogenic	0.8201	Likely Pathogenic	1	35
c.1897G<A	p.Val633Ile	PM2, PP3	Uncertain Significance	0.1193	Likely Benign	1	28
c.1901T>A	p.Ile634Asn	PM1, PM2, PM3, PP3, PP5	Likely Pathogenic	0.7729	Likely Pathogenic	1	10
c.1922C>T	p.Ser641Leu	PM2, PM3, PP3, PP5	Likely Pathogenic	0.3909	Ambiguous	1	16, 29, 38
c.1936A>G	p.Ile646Val	PM2, PM3, BP4	Uncertain Significance	0.081	Likely Benign	1	-
c.1951+1G>A		PVS1, PM2	Likely Pathogenic	-	-	1	10, 16, 23
c.2020C>G	p.Leu674Val	PM2, PM3, PP3, PP5	Likely Pathogenic	0.2095	Likely Benign	1	5, 20
c.2037G>C	p.Trp679Cys	PM2, PM3, PP3, PP5	Likely Pathogenic	0.9884	Likely Pathogenic	1	14, 25, 28, 31
c.2140-2A>G		PVS1, PM2	Likely Pathogenic	-	-	1	38, 40
c.2170G>C	p.Ala724Pro	PM1, PM2, PP3	Uncertain Significance	0.9725	Likely Pathogenic	3	22, 35
c.2180T>C	p.Leu727Pro	PM1, PM2, PP3	Uncertain Significance	0.8197	Likely Pathogenic	1	8, 34, 35, 38
c.2195C>T	p.Ser732Leu	PM1, PM2, PP3	Uncertain Significance	0.7769	Likely Pathogenic	1	16, 19, 27
c.2201T>G	p.Leu734Arg	PM1, PM2, PM5, PP3	Likely Pathogenic	0.8293	Likely Pathogenic	2	9
c.2207C>T	p.Ser736Leu	PM1, PM2, PP3, PP5	Likely Pathogenic	0.9172	Likely Pathogenic	1	7, 10, 16, 18, 30, 31, 38
c.2228C>T	p.Pro743Leu	PM2, PM3, PP3, PP5	Likely Pathogenic	0.8536	Likely Pathogenic	11	6, 10, 13, 14, 16, 17, 19, 21, 29, 31, 33, 35, 37, 40
c.2244+2T>G		PVS1, PM2	Likely Pathogenic	-	-	1	19
c.2245-3_-2del		PM2	Uncertain Significance	-	-	1	28
c.2310T>G	p.Tyr770Ter	PVS1, PM1, PM2	Pathogenic	-	-	1	6
c.2324G>A	p.Gly775Asp	PM1, PM2, PP3, PP5	Likely Pathogenic	0.9935	Likely Pathogenic	1	12, 16
c.2330G>A	p.Cys777Tyr	PM1, PM2, PM3, PP3, PP5	Likely Pathogenic	0.9826	Likely Pathogenic	1	18
c.2359G>A	p.Ala787Thr	PM2, PM3, PP3, PP1, PP5	Likely Pathogenic	0.9163	Likely Pathogenic	1	3, 16, 18, 19, 24, 35, 38
c.2360C>T	p.Ala787Val	PM2, PM5, PP3, PP5	Likely Pathogenic	0.9814	Likely Pathogenic	1	15, 22, 24, 29, 35, 38
c.2370_2375delinsCGT	p.Val792del	PM2, PM4	Uncertain Significance	-	-	1	-
c.2433-22889T>A	p.(Arg811_Leu812ins*17)	PVS1, PM2, PM3, PM4, PS3, PP3	Pathogenic	-	-	1	4
† OCA2 p.Gly27Arg is not included in counts and percentages in the manuscript due to homozygous identification in multiple individuals of African descent.
References
1. Ang, K. C., Canfield, V. A., Foster, T. C., Harbaugh, T. D., Early, K. A., Harter, R. L., Reid, K. P., Leong, S. L., Kawasawa, Y., Liu, D., Hawley, J. W., & Cheng, K. C. (2023). Native American genetic ancestry and pigmentation allele contributions to skin color in a Caribbean population. Elife, 12. https://doi.org/10.7554/eLife.77514
2. Blumenfeld, A., Hevroni, S. F., Shemesh, E., Eli, D., Anteby, I., Rosenmann, A., & Yahalom, C. (2012). A P Gene Mutation (OCA2) Causing Various Phenotypes. Investigative Ophthalmology & Visual Science, 53(14), 1562-1562.
3. Cardenas, W. A., Conley, A. B., Nagar, S. D., Nunez-Rios, D. L., Jordan, I. K., & Lattig, M. C. (2024). Ancestral origins of TYR and OCA2 gene mutations in oculocutaneous albinism from two admixed populations in Colombia. PLoS One, 19(11), e0313777. https://doi.org/10.1371/journal.pone.0313777
4. Diallo, M., Courdier, C., Mercier, E., Sequeira, A., Defay-Stinat, A., Plaisant, C., Mesdaghi, S., Rigden, D., Javerzat, S., Lasseaux, E., Bourgeade, L., Audebert-Bellanger, S., Dollfus, H., Hadj-Rabia, S., Morice-Picard, F., Philibert, M., Sidibe, M. K., Smirnov, V., Sylla, O.,…Arveiler, B. (2024). Functional Characterization of Splice Variants in the Diagnosis of Albinism. Int J Mol Sci, 25(…
5. Doshi, S., Sawarthia, S., Hegde, S. S., & Sardesai, V. R. (2025). Compound heterozygosity in type-II oculocutaneous albinism. Indian J Dermatol Venereol Leprol, 1-3. https://doi.org/10.25259/IJDVL_1121_2024
6. Gao, J., D'Souza, L., Wetherby, K., Antolik, C., Reeves, M., Adams, D. R., Tumminia, S., & Wang, X. (2017). Retrospective analysis in oculocutaneous albinism patients for the 2.7 kb deletion in the OCA2 gene revealed a co-segregation of the controversial variant, p.R305W. Cell Biosci, 7, 22. https://doi.org/10.1186/s13578-017-0149-3
7. Garrison, N. A., Yi, Z., Cohen-Barak, O., Huizing, M., Hartnell, L. M., Gahl, W. A., & Brilliant, M. H. (2004). P gene mutations in patients with oculocutaneous albinism and findings suggestive of Hermansky-Pudlak syndrome. J Med Genet, 41(6), e86. https://doi.org/10.1136/jmg.2003.014902
8. Gronskov, K., Ek, J., Sand, A., Scheller, R., Bygum, A., Brixen, K., Brondum-Nielsen, K., & Rosenberg, T. (2009). Birth prevalence and mutation spectrum in danish patients with autosomal recessive albinism. Invest Ophthalmol Vis Sci, 50(3), 1058-1064. https://doi.org/10.1167/iovs.08-2639
9. Hawkes, J. E., Cassidy, P. B., Manga, P., Boissy, R. E., Goldgar, D., Cannon-Albright, L., Florell, S. R., & Leachman, S. A. (2013). Report of a novel OCA2 gene mutation and an investigation of OCA2 variants on melanoma risk in a familial melanoma pedigree. J Dermatol Sci, 69(1), 30-37. https://doi.org/10.1016/j.jdermsci.2012.09.016
10. Hutton, S. M., & Spritz, R. A. (2008). Comprehensive analysis of oculocutaneous albinism among non-Hispanic caucasians shows that OCA1 is the most prevalent OCA type. J Invest Dermatol, 128(10), 2442-2450. https://doi.org/10.1038/jid.2008.109
11. Jackson, D., Malka, S., Harding, P., Palma, J., Dunbar, H., & Moosajee, M. (2020). Molecular diagnostic challenges for non-retinal developmental eye disorders in the United Kingdom. Am J Med Genet C Semin Med Genet, 184(3), 578-589. https://doi.org/10.1002/ajmg.c.31837
12. Johanson, H. C., Chen, W., Wicking, C., & Sturm, R. A. (2010). Inheritance of a novel mutated allele of the OCA2 gene associated with high incidence of oculocutaneous albinism in a Polynesian community. J Hum Genet, 55(2), 103-111. https://doi.org/10.1038/jhg.2009.130
13. Kerr, R., Stevens, G., Manga, P., Salm, S., John, P., Haw, T., & Ramsay, M. (2000). Identification of P gene mutations in individuals with oculocutaneous albinism in sub-Saharan Africa. Hum Mutat, 15(2), 166-172. https://doi.org/10.1002/(SICI)1098-1004(200002)15:2<166::AID-HUMU5>3.0.CO;2-Z
14. King, R. A., Willaert, R. K., Schmidt, R. M., Pietsch, J., Savage, S., Brott, M. J., Fryer, J. P., Summers, C. G., & Oetting, W. S. (2003). MC1R mutations modify the classic phenotype of oculocutaneous albinism type 2 (OCA2). Am J Hum Genet, 73(3), 638-645. https://doi.org/10.1086/377569
15. Laetitia, M. M., Veronique, K., Mamy, N. Z., Cathy, S. M., Aime, L., Race, V., Prosper, L. T., & Devriendt, K. (2022). Molecular genetic characterization of Congolese patients with oculocutaneous albinism. Eur J Med Genet, 65(11), 104611. https://doi.org/10.1016/j.ejmg.2022.104611
16. Lasseaux, E., Plaisant, C., Michaud, V., Pennamen, P., Trimouille, A., Gaston, L., Monferme, S., Lacombe, D., Rooryck, C., Morice-Picard, F., & Arveiler, B. (2018). Molecular characterization of a series of 990 index patients with albinism. Pigment Cell Melanoma Res, 31(4), 466-474. https://doi.org/10.1111/pcmr.12688
17. Lee, S. T., Nicholls, R. D., Schnur, R. E., Guida, L. C., Lu-Kuo, J., Spinner, N. B., Zackai, E. H., & Spritz, R. A. (1994). Diverse mutations of the P gene among African-Americans with type II (tyrosinase-positive) oculocutaneous albinism (OCA2). Hum Mol Genet, 3(11), 2047-2051. https://www.ncbi.nlm.nih.gov/pubmed/7874125
18. Marti, A., Lasseaux, E., Ezzedine, K., Leaute-Labreze, C., Boralevi, F., Paya, C., Coste, V., Deroissart, V., Arveiler, B., Taieb, A., & Morice-Picard, F. (2018). Lessons of a day hospital: Comprehensive assessment of patients with albinism in a European setting. Pigment Cell Melanoma Res, 31(2), 318-329. https://doi.org/10.1111/pcmr.12651
19. Mauri, L., Manfredini, E., Del Longo, A., Veniani, E., Scarcello, M., Terrana, R., Radaelli, A. E., Calo, D., Mingoia, G., Rossetti, A., Marsico, G., Mazza, M., Gesu, G. P., Cristina Patrosso, M., Penco, S., Piozzi, E., & Primignani, P. (2017). Clinical evaluation and molecular screening of a large consecutive series of albino patients. J Hum Genet, 62(2), 277-290. https://doi.org/10.1038/jhg…
20. Mondal, M., Sengupta, M., Samanta, S., Sil, A., & Ray, K. (2012). Molecular basis of albinism in India: evaluation of seven potential candidate genes and some new findings. Gene, 511(2), 470-474. https://doi.org/10.1016/j.gene.2012.09.012
21. Morice-Picard, F., Lasseaux, E., Cailley, D., Gros, A., Toutain, J., Plaisant, C., Simon, D., Francois, S., Gilbert-Dussardier, B., Kaplan, J., Rooryck, C., Lacombe, D., & Arveiler, B. (2014). High-resolution array-CGH in patients with oculocutaneous albinism identifies new deletions of the TYR, OCA2, and SLC45A2 genes and a complex rearrangement of the OCA2 gene. Pigment Cell Melanoma Res, 2…
22. Oetting, W. S., Gardner, J. M., Fryer, J. P., Ching, A., Durham-Pierre, D., King, R. A., & Brilliant, M. H. (1998). Mutations of the human P gene associated with Type II oculocutaneous albinism (OCA2). Mutations in brief no. 205. Online. Hum Mutat, 12(6), 434. https://doi.org/10.1002/(SICI)1098-1004(1998)12:6<434::AID-HUMU16>3.0.CO;2-7
23. Oetting, W. S., Garrett, S. S., Brott, M., & King, R. A. (2005). P gene mutations associated with oculocutaneous albinism type II (OCA2). Hum Mutat, 25(3), 323. https://doi.org/10.1002/humu.9318
24. Okamura, K., & Suzuki, T. (2021). Current landscape of Oculocutaneous Albinism in Japan. Pigment Cell Melanoma Res, 34(2), 190-203. https://doi.org/10.1111/pcmr.12927
25. Passmore, L. A., Kaesmann-Kellner, B., & Weber, B. H. (1999). Novel and recurrent mutations in the tyrosinase gene and the P gene in the German albino population. Hum Genet, 105(3), 200-210. https://doi.org/10.1007/s004390051090
26. Rimoldi, V., Straniero, L., Asselta, R., Mauri, L., Manfredini, E., Penco, S., Gesu, G. P., Del Longo, A., Piozzi, E., Solda, G., & Primignani, P. (2014). Functional characterization of two novel splicing mutations in the OCA2 gene associated with oculocutaneous albinism type II. Gene, 537(1), 79-84. https://doi.org/10.1016/j.gene.2013.11.102
27. Rooryck, C., Morice-Picard, F., Elcioglu, N. H., Lacombe, D., Taieb, A., & Arveiler, B. (2008). Molecular diagnosis of oculocutaneous albinism: new mutations in the OCA1-4 genes and practical aspects. Pigment Cell Melanoma Res, 21(5), 583-587. https://doi.org/10.1111/j.1755-148X.2008.00496.x
28. Simeonov, D. R., Wang, X., Wang, C., Sergeev, Y., Dolinska, M., Bower, M., Fischer, R., Winer, D., Dubrovsky, G., Balog, J. Z., Huizing, M., Hart, R., Zein, W. M., Gahl, W. A., Brooks, B. P., & Adams, D. R. (2013). DNA variations in oculocutaneous albinism: an updated mutation list and current outstanding issues in molecular diagnostics. Hum Mutat, 34(6), 827-835. https://doi.org/10.1002/humu…
29. Shahzad, M., Yousaf, S., Waryah, Y. M., Gul, H., Kausar, T., Tariq, N., Mahmood, U., Ali, M., Khan, M. A., Waryah, A. M., Shaikh, R. S., Riazuddin, S., Ahmed, Z. M., & University of Washington Center for Mendelian Genomics, C. (2017). Molecular outcomes, clinical consequences, and genetic diagnosis of Oculocutaneous Albinism in Pakistani population. Sci Rep, 7, 44185. https://doi.org/10.1038/…
30. Spritz, R. A., Lee, S. T., Fukai, K., Brondum-Nielsen, K., Chitayat, D., Lipson, M. H., Musarella, M. A., Rosenmann, A., & Weleber, R. G. (1997). Novel mutations of the P gene in type II oculocutaneous albinism (OCA2). Hum Mutat, 10(2), 175-177. https://doi.org/10.1002/(SICI)1098-1004(1997)10:2<175::AID-HUMU12>3.0.CO;2-X
31. Summers, C. G., Connett, J. E., Holleschau, A. M., Anderson, J. L., De Becker, I., McKay, B. S., & Brilliant, M. H. (2014). Does levodopa improve vision in albinism? Results of a randomized, controlled clinical trial. Clin Exp Ophthalmol, 42(8), 713-721. https://doi.org/10.1111/ceo.12325
32. Suzuki, T., Miyamura, Y., Matsunaga, J., Shimizu, H., Kawachi, Y., Ohyama, N., Ishikawa, O., Ishikawa, T., Terao, H., & Tomita, Y. (2003). Six novel P gene mutations and oculocutaneous albinism type 2 frequency in Japanese albino patients. J Invest Dermatol, 120(5), 781-783. https://doi.org/10.1046/j.1523-1747.2003.12127.x
33. Tan, J., Pan, L., Huang, J., Li, W., Li, Z., Chang, R., Li, J., Yan, T., Huang, J., Yuan, D., & Cai, R. (2019). [Analysis of P gene variations among fourteen patients with oculocutaneous albinism type II]. Zhonghua Yi Xue Yi Chuan Xue Za Zhi, 36(12), 1163-1166. https://doi.org/10.3760/cma.j.issn.1003-9406.2019.12.003
34. Wei, A., Wang, Y., Long, Y., Wang, Y., Guo, X., Zhou, Z., Zhu, W., Liu, J., Bian, X., Lian, S., & Li, W. (2010). A comprehensive analysis reveals mutational spectra and common alleles in Chinese patients with oculocutaneous albinism. J Invest Dermatol, 130(3), 716-724. https://doi.org/10.1038/jid.2009.339
35. Wei, A., Zhang, T., Yuan, Y., Qi, Z., Bai, D., Zhang, Y., Zhang, Y., Liu, T., Huang, Q., Yang, X., & Li, W. (2022). Spectrum Analysis of Albinism Genes in a Large Cohort of Chinese Index Patients. J Invest Dermatol, 142(6), 1752-1755 e1753. https://doi.org/10.1016/j.jid.2021.11.014
36. Wolfson, Y., Fletcher, E., Strauss, R. W., & Scholl, H. P. N. (2016). Evidence of macular pigment in the central macula in albinism. Exp Eye Res, 145, 468-471. https://doi.org/10.1016/j.exer.2015.10.006
37. Xiao, Y., Zhou, C., Xie, H., Huang, S., Wang, J., & Liu, S. (2022). NGS-based targeted sequencing identified two novel variants in Southwestern Chinese families with oculocutaneous albinism. BMC Genomics, 23(1), 332. https://doi.org/10.1186/s12864-022-08597-3
38. Yang, Q., Wang, Y., Wang, Z., Lv, S., Hao, Z., Wei, A., & Li, W. (2025). Curation of OCA2 Variants of Uncertain Significance From Chinese Oculocutaneous Albinism Patients Based on Multiplex Assays. Pigment Cell Melanoma Res, 38(1), e13212. https://doi.org/10.1111/pcmr.13212
39. Zheng, X. Y., Wu, D. W., Yu, L., & Zhao, Z. Y. (2024). Successful treatment of retinopathy of prematurity in oculocutaneous albinism with OCA2 variants: a case report and review of literature. BMC Pediatr, 24(1), 390. https://doi.org/10.1186/s12887-024-04864-2
40. Zhong, Z., Gu, L., Zheng, X., Ma, N., Wu, Z., Duan, J., Zhang, J., & Chen, J. (2019). Comprehensive analysis of spectral distribution of a large cohort of Chinese patients with non-syndromic oculocutaneous albinism facilitates genetic diagnosis. Pigment Cell Melanoma Res, 32(5), 672-686. https://doi.org/10.1111/pcmr.12790

## Sheet: SuppTable5_Splice
	SplicePort scores							MaxEntScan				SPANR			Splice AI
Splice variant	Splice Site (SS)	reference SP	mutSP	dSP	P-Value	Z-score		refMES	mutMES	dMES		SPANR / Spidex dPSI	dPSI z-score		Acceptor loss position	Acceptor loss score	Donor loss position	Donor loss score	Acceptor gain position	Acceptor gain score	Donor gain position	Donor gain score
c.228-2A>G	A	1.4903	N/A†	3'SS disrupted	N/A†	N/A†		13.16	5.21	-7.95		-37.1651	-3.449		-2bp	0.8	-100bp	0.73	-24bp	0.02	0	0
c.574-1G>A	A	2.03849	N/A†	3'SS disrupted	N/A†	N/A†		8.36	-0.39	-8.75		-26.9879	-3.318		-1bp	0.76	-73bp	0	-12bp	0.37	0	0
c.1116+5G>A	D	1.28537	-0.45816	-1.74353	0.00018	-10.93		9.11	2.29	-6.82		-6.34	-2.646		76bp	0.73	5bp	0.96	5bp	0.81	-136bp	0.31
c.1182+1G>A	D	0.174454	N/A*	5'SS disrupted	N/A†	N/A†		6.49	-1.69	-8.18		-21.6413	-3.221		66bp	0.19	1bp	0.99	382bp	0	41bp	0.81
c.1239+5G>C	D	0.936051	-0.115542	-1.05159	0.00031	-6.56		10.29	6.77	-3.52		-37.23	-3.449		61bp	0.45	-5bp	0.55	0	0	139bp	0.01
c.1365-1G>C	A	1.25162	N/A†	3'SS disrupted	N/A†	N/A†		9.71	1.65	-8.06		-11.9204	-2.988		-1bp	0.99	-255bp	0.19	-11bp	0.62	0	0
c.1503+5G>A	D	1.02061	-0.580467	-1.60108	0.00031	-10.03		9.89	4.52	-5.37		-10.65	-2.937		143bp	0.02	5bp	0.76	177bp	0	-111bp	0.54
c.1636G>A (p.Glu546Lys)	D	0.911319	0.0902328	-0.82109	0.00051	-5.11		9.27	5.79	-3.48		-0.81	-1.349		132	0.72	0	0.81	0	0	0	0
c.1951+1G>A	D	0.309271	N/A*	5'SS disrupted	N/A†	N/A†		9.27	1.09	-8.18		-8.1815	-2.799		109bp	0.94	1bp	0.93	0	0	0	0
c.2140-2A>G	A	0.941755	N/A†	3'SS disrupted	N/A†	N/A†		11.06	3.1	-7.96		-8.2321	-2.803		-2bp	0.99	-106bp	0.4	-12bp	0.1	0	0
c.2244+2T>G	D	0.896441	N/A*	5'SS disrupted	N/A†	N/A†		10.13	2.48	-7.65		-29.5974	-3.352		-114bp	0.45	2bp	0.98	0	0	-128bp	0.1
c.2245-3_-2del	A	1.58861	1.52049	-0.06812	N/A†	N/A†		12.32	10.38	-1.94		N/A‡	N/A‡		N/A‡	N/A‡	N/A‡	N/A‡	N/A‡	N/A‡	N/A‡	N/A‡
c.2433-22889T>A	A (deep intronic)	N/A‡	2.3081	2.3081 (strong 3'ss created)				3.75	12.12	8.37		N/A§	N/A§		0	0	0	0	0.83	-2bp	-160bp	0.66
* SplicePort requires the GT consensus dinucleotide to be present
† SplicePort requires the GT consensus dinucleotide to be present
‡ Indels are not scored
§ Too far from annotated exons for program

## Sheet: SuppTable6_GWAS
	p.Gly27Arg	p.Arg305Trp	p.Ala355=	p.Arg419Gln	p.His615Arg	rs12913832
GWAS trait associations
Skin / Hair	-	-	4	21	6	60
Eyes	-	-	5	11	1	20
gnomAD
MAF total	0.001	0.0579	0.7175	0.068	0.0175	0.4865
MAF Admix American	9e-05	0.0437	0.5492	0.0511	0.0011	0.2429
MAF European non-finnish	8e-05	0.0483	0.7916	0.0797	0.0002	0.7636
MAF African/African American	0.0156	0.1373	0.2044	0.0127	0.0011	0.1261
MAF East Asian	4.458e-05	0.005	0.4023	4.9e-05	0.5816	0.0017
OCA2 cohort
# minor alleles	13	55	89	9	3	54
MAF	0.0613208	0.259434	0.419811	0.0424528	0.0141509	0.2755
OCA2 cohort / GnomAD total: Fold enrichment MAF	61.3208	4.48072	0.585103	0.624306	0.808625	0.56629

## Sheet: SuppTable7_LDLink
Haplotype	Haplotype Count	Haplotype Frequency
reference	1723	0.344
p.Ala355=	1308	0.2612
[rs12913832-G;p.Ala355=]	699	0.1396
p.His615Arg	569	0.1136
p.Arg305Trp	357	0.0713
rs12913832-G	110	0.022
p.Arg419Gln	102	0.0204
[rs12913832-G;p.Arg305Trp]	50	0.01
p.[Ala355=;His615Arg]	37	0.0074
[rs12913832-G;p.Arg419Gln]	22	0.0044
p.Gly27Arg	10	0.002
p.Arg419Trp	4	0.0008
p. [Gly27Arg;Arg305Trp]	4	0.0008
p. [Arg243Cys;p.Ala355=]	4	0.0008
[rs12913832-G;p.Ala355=;p.Arg419Gln]	3	0.0006
p.[Ala355=;p.Val443Ile]	3	0.0006
[rs12913832-G;Arg305Trp;Ala355=]	2	0.0004
[rs12913832-G;p.Ala355=;p.Val443Ile]	1	0.0002
